# Supplementary material for: Bitter taste sensitivity in domestic dogs (Canis familiaris) and its relevance to bitter deterrents of ingestion
Source: PLoS One. 2022 Nov 30;17(11):e0277607. doi: 10.1371/journal.pone.0277607 (PMC9710775; doi:10.1371/journal.pone.0277607)
Supplement: S1 Dataset — (XLSX) [file pone.0277607.s009.xlsx]

## Sheet: 1, 10-Phenanthroline
	Buffer				1/100				1/10				Max
dTas2r1	0.029455	0.027299	0.033164	0.030449	0.079143	0.069052	0.070737	0.077518	0.452695	0.4239	0.397656	0.423725	3.04146	3.21939	3.24764	3.17477
dTas2r2	0.035705	0.033232	0.033266	0.030915	0.089062	0.116287	0.092074	0.081843	0.114886	0.256892	0.188986	0.21166	2.90937	2.91936	2.83139	2.69065
dTas2r3	0.038704	0.038458	0.033935	0.033912	0.074162	0.052709	0.091642	0.081092	0.031526	0.067381	0.031958	0.037088	1.26895	1.87213	1.64527	1.6293
dTas2r4	0.035341	0.03	0.033173	0.038814	0.069385	0.076205	0.091941	0.067139	0.061244	0.095765	0.056591	0.056038	0.570875	0.71653	0.467633	0.583148
dTas2r5	0.033357	0.032882	0.026566	0.033235	0.07611	0.069231	0.110214	0.09112	0.164871	0.27462	0.267566	0.246252	1.13132	1.21008	1.14576	1.16396
dTas2r7	0.029926	0.032138	0.03421	0.027362	0.05266	0.068289	0.077288	0.069032	0.048973	0.012943	0.058709	0.063619	0.75546	0.977797	0.939816	0.847868
dTas2r10	0.037724	0.039262	0.036161	0.03816	0.021988	0.017547	0.061588	0.037089	0.032419	0.015634	0.01547	0.028245	1.69762	1.9746	1.92124	1.86848
dTas2r12	0.030704	0.033347	0.035984	0.032472	0.06177	0.108119	0.06564	0.07158	0.022561	0.01044	0.032869	0.024931	0.174146	0.262011	0.14196	0.095071
dTas2r38	0.036619	0.042569	0.034316	0.03616	0.031923	0.055734	0.02452	0.021268	0.017891	0.024225	0.03086	0.02965	0.371018	0.683742	0.563479	0.681585
dTas2r39	0.025366	0.031256	0.032328	0.032296	0.033509	0.0116	0.034898	0.01414	0.032366	0.019772	0.016907	0.016129	0.572654	0.911935	0.601781	1.41744
dTas2r40	0.035475	0.032457	0.033403	0.04197	0.027331	0.042394	0.051233	0.023429	0.02513	0.020559	0.015016	0.015319	0.431241	0.750382	0.641408	0.642177
dTas2r41	0.036319	0.040319	0.041663	0.036976	0.040022	0.012936	0.038746	0.044926	0.034275	0.025003	0.025233	0.038768	0.399267	0.583342	0.536713	0.450132
dTas2r42	0.033638	0.033693	0.033417	0.029059	0.029401	0.014754	0.017175	0.029142	0.01986	0.027159	0.029059	0.016022	0.196485	0.219154	0.141972	0.231
dTas2r43	0.030909	0.037452	0.036179	0.039894	0.040882	0.036441	0.031051	0.018364	0.028169	0.016483	0.023093	0.012482	0.331202	0.301435	0.211993	0.289941
dTas2r62	0.035181	0.0384	0.035561	0.033202	0.019314	0.016924	0.035631	0.026429	0.019973	0.022343	0.031743	0.02826	0.27212	0.18338	0.205331	0.271075
dTas2r67	0.035125	0.030838	0.032672	0.029062	0.016905	0.013512	0.036379	0.021061	0.026088	0.01525	0.028031	0.027296	0.313164	0.561798	0.318255	0.449209
Mock	0.035705	0.033232	0.033266	0.030915	0.077743	0.061236	0.080152	0.040174	0.024959	0.027539	0.069023	0.015504	0.669336	1.31803	0.827661	0.787245

## Sheet: 4-Benzylpiperidine
	Buffer				1/100				1/10				Max
dTas2r1	0.029455	0.027299	0.033164	0.030449	0.182283	0.196896	0.208968	0.219461	0.675737	0.772172	0.65753	0.595903	7.33522	7.72683	8.24729	7.33437
dTas2r2	0.035705	0.033232	0.033266	0.030915	0.252174	0.263247	0.255501	0.231998	1.23864	1.31778	1.11683	1.43968	8.35262	8.54944	8.59305	8.19623
dTas2r3	0.038704	0.038458	0.033935	0.033912	0.200443	0.134276	0.14624	0.139355	0.400517	0.362953	0.357081	0.329134	7.22074	5.39549	7.12397	5.84116
dTas2r4	0.035341	0.03	0.033173	0.038814	0.214849	0.143921	0.197682	0.158575	1.06291	1.10695	1.12065	0.832284	6.84896	6.84213	6.6993	6.75834
dTas2r5	0.033357	0.032882	0.026566	0.033235	0.165857	0.164241	0.205293	0.168153	0.686687	0.555404	0.735508	0.521972	6.75468	6.73547	6.63732	6.767
dTas2r7	0.029926	0.032138	0.03421	0.027362	0.226911	0.197316	0.205048	0.196549	1.67735	1.52628	1.35037	1.30743	6.76955	6.68225	6.34087	6.68308
dTas2r10	0.037724	0.039262	0.036161	0.03816	0.062342	0.027281	0.028603	0.058271	0.202651	0.182292	0.18718	0.233399	8.26131	8.53616	8.29001	8.57035
dTas2r12	0.030704	0.033347	0.035984	0.032472	0.154036	0.168314	0.17236	0.18612	0.675875	0.627014	0.859021	0.435619	6.78165	6.79517	6.62582	6.32874
dTas2r38	0.036619	0.042569	0.034316	0.03616	0.153121	0.13021	0.161647	0.150846	0.89859	0.802069	0.934148	0.787792	8.09141	7.7515	8.05717	7.83499
dTas2r39	0.025366	0.031256	0.032328	0.032296	0.091606	0.088706	0.08587	0.073983	0.669934	0.631491	0.59295	0.632497	6.32745	5.71948	6.01968	5.35986
dTas2r40	0.035475	0.032457	0.033403	0.04197	0.127504	0.086608	0.12172	0.122324	0.422449	0.454624	0.404055	0.412135	5.53942	5.63374	5.53908	5.77604
dTas2r41	0.036319	0.040319	0.041663	0.036976	0.093901	0.128941	0.119671	0.10331	0.631415	0.502997	0.646362	0.59773	6.26055	4.04779	6.25825	6.36806
dTas2r42	0.033638	0.033693	0.033417	0.029059	0.093099	0.086127	0.079417	0.077757	0.650078	0.547837	0.597251	0.535431	5.43083	5.35809	5.04236	4.96207
dTas2r43	0.030909	0.037452	0.036179	0.039894	0.117002	0.085458	0.095136	0.1135	1.24457	1.03137	1.05008	0.961451	7.448	7.32663	6.75885	6.65742
dTas2r62	0.035181	0.0384	0.035561	0.033202	0.082893	0.08397	0.07823	0.071845	0.592815	0.542461	0.507677	0.440128	5.10105	5.23608	5.44244	5.64049
dTas2r67	0.035125	0.030838	0.032672	0.029062	0.108402	0.121656	0.097533	0.068941	1.09536	0.990452	0.760103	0.945357	7.0013	6.43271	6.1851	6.1826
Mock	0.035705	0.033232	0.033266	0.030915	0.25667	0.187596	0.241385	0.207421	1.54396	1.41398	1.51687	1.43557	7.7174	7.86318	7.56278	7.80277

## Sheet: 6-Nitrosaccharin
	Buffer				1/100				1/10				Max
dTas2r1	0.029455	0.027299	0.033164	0.030449	0.17892	0.191244	0.177909	0.199092	0.333888	0.378611	0.341702	0.31684	0.051823	0.09059	0.098393	0.124186
dTas2r2	0.035705	0.033232	0.033266	0.030915	1.59572	1.61878	1.73389	1.57938	2.08713	2.06648	2.06888	2.05287	1.45245	1.36765	1.27079	1.25209
dTas2r3	0.038704	0.038458	0.033935	0.033912	0.174017	0.145825	0.134801	0.115738	0.183545	0.193994	0.12717	0.14426	0.02693	0.056742	0.023207	0.028857
dTas2r4	0.035341	0.03	0.033173	0.038814	0.173339	0.160055	0.160285	0.172445	0.444034	0.49571	0.469064	0.461473	1.0282	1.14539	0.887117	1.09079
dTas2r5	0.033357	0.032882	0.026566	0.033235	0.173381	0.175398	0.189909	0.175022	0.169854	0.163596	0.210177	0.211257	0.393885	0.378836	0.260963	0.288075
dTas2r7	0.029926	0.032138	0.03421	0.027362	0.162572	0.165083	0.16684	0.165604	0.180186	0.169852	0.176726	0.166105	1.16951	1.12124	0.964373	1.03439
dTas2r10	0.037724	0.039262	0.036161	0.03816	0.033799	0.057074	0.051388	0.040324	0.24001	0.22051	0.255326	0.250994	0.15333	0.244625	0.189766	0.19636
dTas2r12	0.030704	0.033347	0.035984	0.032472	0.168291	0.158526	0.138053	0.154231	0.151875	0.191378	0.116087	0.121787	0.567846	0.747991	0.356553	0.354888
dTas2r38	0.036619	0.042569	0.034316	0.03616	0.133859	0.136578	0.110988	0.099796	0.157583	0.155986	0.136061	0.182072	1.08559	1.39007	0.974877	1.25995
dTas2r39	0.025366	0.031256	0.032328	0.032296	0.08885	0.061745	0.069273	0.055206	0.081272	0.070884	0.082807	0.073371	1.41778	1.68646	1.60999	1.48418
dTas2r40	0.035475	0.032457	0.033403	0.04197	0.11012	0.085636	0.079682	0.084027	0.076177	0.101768	0.104691	0.087718	0.992979	1.25295	1.06786	1.01737
dTas2r41	0.036319	0.040319	0.041663	0.036976	0.090077	0.081406	0.084613	0.10574	0.092899	0.089928	0.090817	0.080355	0.898924	0.948613	0.787111	1.12219
dTas2r42	0.033638	0.033693	0.033417	0.029059	0.073865	0.075621	0.058609	0.073535	0.080721	0.109856	0.078383	0.058238	0.383992	0.282184	0.390371	0.309079
dTas2r43	0.030909	0.037452	0.036179	0.039894	0.095996	0.091575	0.071747	0.081651	0.104593	0.109259	0.097629	0.081234	0.327604	0.249019	0.305229	0.283561
dTas2r62	0.035181	0.0384	0.035561	0.033202	0.072069	0.060212	0.068662	0.052757	0.072527	0.070965	0.067061	0.059126	0.716347	0.560133	0.636061	0.603703
dTas2r67	0.035125	0.030838	0.032672	0.029062	0.096578	0.080283	0.095428	0.072595	0.08783	0.083763	0.073441	0.071721	0.443603	0.450458	0.375036	0.454687
Mock	0.035705	0.033232	0.033266	0.030915	0.2211	0.197844	0.156292	0.178712	0.207655	0.234277	0.155824	0.161097	0.858917	0.854838	0.624558	0.390827

## Sheet: Acetaminophen
	Buffer				1/100				1/10				Max
dTas2r1	0.029455	0.027299	0.033164	0.030449	0.160607	0.150439	0.142035	0.144441	0.101875	0.101766	0.135345	0.108145	0.117334	0.174266	0.174652	0.140748
dTas2r2	0.035705	0.033232	0.033266	0.030915	0.168122	0.180401	0.185022	0.168889	0.114076	0.115422	0.125333	0.127078	0.107122	0.149084	0.187902	0.137543
dTas2r3	0.038704	0.038458	0.033935	0.033912	0.147707	0.097177	0.136807	0.133018	0.102524	0.08964	0.092736	0.073159	0.030128	0.018913	0.071908	0.01803
dTas2r4	0.035341	0.03	0.033173	0.038814	0.155011	0.141779	0.154875	0.15307	0.084785	0.069777	0.08356	0.08193	0.087372	0.105161	0.096452	0.093329
dTas2r5	0.033357	0.032882	0.026566	0.033235	0.193402	0.151678	0.169885	0.172404	0.07395	0.071669	0.094305	0.079768	0.022587	0.028398	0.022877	0.022697
dTas2r7	0.029926	0.032138	0.03421	0.027362	0.146776	0.190995	0.155049	0.164145	0.075574	0.057221	0.067135	0.073794	0.022517	0.014045	0.011051	0.026132
dTas2r10	0.037724	0.039262	0.036161	0.03816	0.035397	0.047702	0.040126	0.027751	0.051708	0.014407	0.017154	0.028883	0.012813	0.02182	0.029963	0.047839
dTas2r12	0.030704	0.033347	0.035984	0.032472	0.127469	0.129155	0.144858	0.156845	0.080405	0.073385	0.075762	0.065745	0.020464	0.023796	0.029476	0.023566
dTas2r38	0.036619	0.042569	0.034316	0.03616	0.118009	0.087306	0.126027	0.115707	0.118208	0.103905	0.111926	0.147764	0.033129	0.093935	0.045569	0.076073
dTas2r39	0.025366	0.031256	0.032328	0.032296	0.056331	0.051316	0.046545	0.040537	0.024422	0.01722	0.018429	0.014752	0.151435	0.19401	0.149974	0.213291
dTas2r40	0.035475	0.032457	0.033403	0.04197	0.092555	0.096835	0.091043	0.06287	0.024697	0.042718	0.034165	0.021198	0.014577	0.015577	0.026411	0.018949
dTas2r41	0.036319	0.040319	0.041663	0.036976	0.076485	0.054285	0.064447	0.071917	0.050412	0.020157	0.040468	0.039974	0.021693	0.020036	0.019636	0.015667
dTas2r42	0.033638	0.033693	0.033417	0.029059	0.067753	0.08032	0.061046	0.045406	0.032769	0.051278	0.043907	0.032398	0.018649	0.016806	0.030478	0.035602
dTas2r43	0.030909	0.037452	0.036179	0.039894	0.088495	0.063544	0.077928	0.076716	0.036451	0.033672	0.027861	0.054437	0.026069	0.012737	0.041167	0.019691
dTas2r62	0.035181	0.0384	0.035561	0.033202	0.045537	0.05919	0.069855	0.064162	0.01787	0.018175	0.02898	0.025177	0.015132	0.023533	0.029429	0.024731
dTas2r67	0.035125	0.030838	0.032672	0.029062	0.079342	0.068159	0.076622	0.06561	0.035209	0.043504	0.034642	0.01757	0.017617	0.020808	0.026086	0.030527
Mock	0.035705	0.033232	0.033266	0.030915	0.195826	0.194203	0.193458	0.107723	0.095225	0.067004	0.087236	0.079146	0.039695	0.010086	0.016343	0.022122

## Sheet: 6α-Methylprednisolone
	Buffer				1/100				1/10				Max
dTas2r1	0.029455	0.027299	0.033164	0.030449	0.191193	0.168951	0.171203	0.183399	0.199257	0.22893	0.223093	0.223701	0.36723	0.346024	0.391827	0.410223
dTas2r2	0.035705	0.033232	0.033266	0.030915	0.188142	0.194439	0.187667	0.189063	0.204726	0.224441	0.26896	0.231051	0.357318	0.449041	0.408934	0.442625
dTas2r3	0.038704	0.038458	0.033935	0.033912	0.139879	0.139459	0.154996	0.13082	0.153693	0.153605	0.230546	0.158789	0.384156	0.327473	0.303234	0.313476
dTas2r4	0.035341	0.03	0.033173	0.038814	0.134927	0.171332	0.182193	0.165316	0.19333	0.192128	0.182131	0.219459	0.16795	0.149833	0.187783	0.188718
dTas2r5	0.033357	0.032882	0.026566	0.033235	0.200447	0.184137	0.184038	0.202167	0.196527	0.187927	0.200509	0.175261	0.19734	0.179571	0.169951	0.22718
dTas2r7	0.029926	0.032138	0.03421	0.027362	0.191393	0.192757	0.163694	0.190398	0.22115	0.195754	0.216777	0.174106	0.169462	0.203728	0.168736	0.187282
dTas2r10	0.037724	0.039262	0.036161	0.03816	0.032568	0.042022	0.052628	0.034562	0.048558	0.093479	0.059843	0.069277	0.25823	0.276493	0.241042	0.250277
dTas2r12	0.030704	0.033347	0.035984	0.032472	0.160484	0.150149	0.165098	0.174613	0.180489	0.171856	0.204442	0.176841	0.134199	0.172642	0.148655	0.161849
dTas2r38	0.036619	0.042569	0.034316	0.03616	0.114093	0.102937	0.114178	0.125976	0.110383	0.103859	0.102133	0.105583	0.10797	0.100928	0.11478	0.103875
dTas2r39	0.025366	0.031256	0.032328	0.032296	0.041611	0.065127	0.081515	0.087581	0.05338	0.058672	0.086702	0.101293	0.137773	0.054295	0.126316	0.089237
dTas2r40	0.035475	0.032457	0.033403	0.04197	0.093428	0.072561	0.092611	0.094757	0.088665	0.106018	0.116665	0.11663	0.096046	0.12917	0.110932	0.094741
dTas2r41	0.036319	0.040319	0.041663	0.036976	0.095318	0.080143	0.100892	0.062565	0.08792	0.095334	0.071072	0.079119	0.087668	0.108669	0.097601	0.099581
dTas2r42	0.033638	0.033693	0.033417	0.029059	0.079013	0.069329	0.084797	0.081226	0.083449	0.057442	0.071433	0.071538	0.087655	0.099609	0.076796	0.083094
dTas2r43	0.030909	0.037452	0.036179	0.039894	0.081263	0.087624	0.08308	0.084306	0.09987	0.097066	0.097035	0.080174	0.088145	0.091629	0.067035	0.08426
dTas2r62	0.035181	0.0384	0.035561	0.033202	0.077346	0.069867	0.066854	0.045549	0.066296	0.082124	0.082553	0.07016	0.074986	0.061452	0.062379	0.06998
dTas2r67	0.035125	0.030838	0.032672	0.029062	0.077525	0.078131	0.080166	0.075387	0.078515	0.080299	0.080506	0.068414	0.072773	0.083998	0.087277	0.09076
Mock	0.035705	0.033232	0.033266	0.030915	0.244548	0.147627	0.235645	0.203114	0.301681	0.217583	0.203055	0.187954	0.25819	0.176746	0.137695	0.200299

## Sheet: Aloin
	Buffer				1/100				1/10				Max
dTas2r1	0.029455	0.027299	0.033164	0.030449	0.389221	0.376906	0.373921	0.382836	1.88915	1.37637	1.52791	1.40569	2.79855	2.91962	2.77913	2.84606
dTas2r2	0.035705	0.033232	0.033266	0.030915	0.428478	0.400832	0.447824	0.420968	1.68265	1.68355	1.61893	1.68879	3.07746	3.08221	2.91636	2.99503
dTas2r3	0.038704	0.038458	0.033935	0.033912	0.391186	0.306297	0.340397	0.277123	1.28439	1.28784	1.28362	1.22055	2.21803	2.40671	2.24313	2.44931
dTas2r4	0.035341	0.03	0.033173	0.038814	0.183054	0.158057	0.153321	0.168745	0.203978	0.179332	0.189225	0.210442	0.412434	0.495305	0.499066	0.508812
dTas2r5	0.033357	0.032882	0.026566	0.033235	0.204063	0.216642	0.172599	0.189897	0.174376	0.178967	0.163062	0.169754	0.154439	0.192691	0.166647	0.169488
dTas2r7	0.029926	0.032138	0.03421	0.027362	0.206629	0.198651	0.202731	0.180866	0.231877	0.193675	0.171808	0.167156	0.441756	0.457549	0.644332	0.565644
dTas2r10	0.037724	0.039262	0.036161	0.03816	0.283643	0.329144	0.258725	0.309271	1.7071	1.5433	1.64806	1.80438	2.55739	3.1279	2.84452	0.05044
dTas2r12	0.030704	0.033347	0.035984	0.032472	0.162644	0.160214	0.12518	0.133882	0.155986	0.111931	0.112645	0.138072	0.245527	0.27212	0.192421	0.298889
dTas2r38	0.036619	0.042569	0.034316	0.03616	0.135073	0.135083	0.108229	0.131261	0.107934	0.1128	0.13869	0.126277	0.141253	0.220721	0.17788	0.186724
dTas2r39	0.025366	0.031256	0.032328	0.032296	0.111938	0.065235	0.114849	0.092425	0.09917	0.068547	0.09422	0.096187	1.19495	1.84973	1.36316	1.42556
dTas2r40	0.035475	0.032457	0.033403	0.04197	0.070043	0.103421	0.070421	0.133448	0.10091	0.116571	0.085926	0.118665	0.224365	0.315694	0.191617	0.226798
dTas2r41	0.036319	0.040319	0.041663	0.036976	0.069357	0.112499	0.09343	0.065217	0.069085	0.080055	0.102568	0.077855	0.239334	0.374492	0.163171	0.2463
dTas2r42	0.033638	0.033693	0.033417	0.029059	0.087129	0.078888	0.063175	0.075658	0.100608	0.101271	0.07971	0.099334	0.283702	0.298359	0.166582	0.227763
dTas2r43	0.030909	0.037452	0.036179	0.039894	0.089249	0.094258	0.108302	0.102272	0.108196	0.103839	0.140816	0.106331	0.222533	0.199454	0.246844	0.154575
dTas2r62	0.035181	0.0384	0.035561	0.033202	0.063623	0.071094	0.072766	0.073513	0.054103	0.05708	0.085576	0.054025	0.463449	0.354392	0.393297	0.268834
dTas2r67	0.035125	0.030838	0.032672	0.029062	0.099527	0.089289	0.082792	0.109888	0.094232	0.100093	0.101193	0.063891	0.242639	0.242191	0.185298	0.162758
Mock	0.035705	0.033232	0.033266	0.030915	0.223137	0.192254	0.20563	0.183339	0.228238	0.200638	0.183059	0.141496	0.239587	0.224634	0.160746	0.177566

## Sheet: (-)-α-Thujone
	Buffer				1/100				1/10				Max
dTas2r1	0.029455	0.027299	0.033164	0.030449	0.151237	0.185186	0.158625	0.161732	0.237646	0.222226	0.198938	0.208916	0.931257	0.896128	0.942227	0.958352
dTas2r2	0.035705	0.033232	0.033266	0.030915	0.172412	0.162891	0.1804	0.174613	0.188616	0.179551	0.173335	0.181041	0.261553	0.281607	0.259937	0.241339
dTas2r3	0.038704	0.038458	0.033935	0.033912	0.119759	0.145551	0.133592	0.124967	0.184477	0.135552	0.149936	0.151824	0.191515	0.192893	0.177186	0.244191
dTas2r4	0.035341	0.03	0.033173	0.038814	0.173619	0.183582	0.158684	0.155059	0.124071	0.144659	0.139541	0.136782	0.248898	0.322138	0.361177	0.386151
dTas2r5	0.033357	0.032882	0.026566	0.033235	0.165894	0.177853	0.174021	0.187389	0.142304	0.137642	0.145987	0.139282	0.121687	0.076412	0.089001	0.108131
dTas2r7	0.029926	0.032138	0.03421	0.027362	0.180343	0.164226	0.165835	0.161616	0.161607	0.148165	0.136524	0.159706	0.216968	0.252835	0.330472	0.564048
dTas2r10	0.037724	0.039262	0.036161	0.03816	0.020049	0.029609	0.044744	0.040092	0.031493	0.05163	0.038431	0.033655	0.174245	0.174204	0.174573	0.190003
dTas2r12	0.030704	0.033347	0.035984	0.032472	0.125366	0.131522	0.156388	0.123185	0.118684	0.101372	0.099676	0.108883	0.215522	0.125361	0.104745	0.23992
dTas2r38	0.036619	0.042569	0.034316	0.03616	0.102046	0.114873	0.125015	0.122071	0.079241	0.13021	0.113589	0.095565	0.128528	0.106051	0.143828	0.129885
dTas2r39	0.025366	0.031256	0.032328	0.032296	0.05067	0.04668	0.079992	0.05813	0.057589	0.076293	0.099029	0.058655	1.10174	1.38058	0.977951	1.23803
dTas2r40	0.035475	0.032457	0.033403	0.04197	0.088704	0.100238	0.095902	0.099581	0.072683	0.063393	0.108246	0.080387	0.256771	0.186292	0.180111	0.24934
dTas2r41	0.036319	0.040319	0.041663	0.036976	0.083857	0.082424	0.093426	0.09253	0.075127	0.083993	0.116998	0.086562	0.08943	0.15404	0.108549	0.20074
dTas2r42	0.033638	0.033693	0.033417	0.029059	0.064445	0.092777	0.081849	0.078939	0.065359	0.055811	0.092548	0.068759	0.211919	0.138346	0.210113	0.270271
dTas2r43	0.030909	0.037452	0.036179	0.039894	0.091069	0.095025	0.061995	0.08744	0.074556	0.118981	0.087253	0.115482	0.098205	0.118186	0.112692	0.129264
dTas2r62	0.035181	0.0384	0.035561	0.033202	0.051634	0.05852	0.058405	0.061675	0.057401	0.084092	0.064294	0.060109	0.178975	0.217267	0.188653	0.154718
dTas2r67	0.035125	0.030838	0.032672	0.029062	0.085267	0.071537	0.06769	0.086003	0.08365	0.079072	0.065366	0.065171	0.090571	0.106331	0.092992	0.120955
Mock	0.035705	0.033232	0.033266	0.030915	0.206698	0.156453	0.17914	0.171443	0.20793	0.160836	0.167435	0.174275	0.163011	0.184162	0.151671	0.106286

## Sheet: Aristolochic acid I
	Buffer				1/100				1/10				Max
dTas2r1	0.029455	0.027299	0.033164	0.030449	0.174494	0.150723	0.167679	0.129701	0.161382	0.14755	0.182423	0.182307	0.165635	0.173439	0.20687	0.205617
dTas2r2	0.035705	0.033232	0.033266	0.030915	0.238448	0.279928	0.298836	0.276664	1.00976	1.21148	1.07926	1.21429	1.33824	1.30062	1.42637	1.45583
dTas2r3	0.038704	0.038458	0.033935	0.033912	0.145208	0.113436	0.137551	0.113266	0.135879	0.13458	0.132058	0.122134	0.090385	0.124614	0.097209	0.119068
dTas2r4	0.035341	0.03	0.033173	0.038814	0.287774	0.309562	0.361337	0.364783	0.743652	0.764631	0.865573	0.739383	1.01768	0.995095	1.11366	1.15187
dTas2r5	0.033357	0.032882	0.026566	0.033235	0.158963	0.13171	0.159467	0.178376	0.108913	0.106363	0.140431	0.134246	0.060387	0.05742	0.07519	0.077296
dTas2r7	0.029926	0.032138	0.03421	0.027362	0.145495	0.162176	0.13523	0.135032	0.112823	0.115727	0.123966	0.124175	0.132756	0.126274	0.157527	0.151048
dTas2r10	0.037724	0.039262	0.036161	0.03816	0.022842	0.044097	0.033425	0.04554	0.028143	0.05546	0.034289	0.066706	0.035045	0.022469	0.042157	0.036542
dTas2r12	0.030704	0.033347	0.035984	0.032472	0.156798	0.109535	0.128602	0.124621	0.104959	0.089345	0.102396	0.114996	0.135121	0.127559	0.076902	0.062449
dTas2r38	0.036619	0.042569	0.034316	0.03616	0.093951	0.127872	0.110222	0.089079	0.107903	0.090194	0.073399	0.090973	0.085384	0.075819	0.145096	0.075588
dTas2r39	0.025366	0.031256	0.032328	0.032296	0.061895	0.063239	0.072809	0.054569	0.019168	0.062497	0.052835	0.039335	0.477411	0.831646	0.690346	0.637458
dTas2r40	0.035475	0.032457	0.033403	0.04197	0.081877	0.072881	0.080635	0.067405	0.064917	0.092751	0.041113	0.075955	0.132684	0.092966	0.089949	0.106481
dTas2r41	0.036319	0.040319	0.041663	0.036976	0.076128	0.069497	0.084791	0.077962	0.055762	0.087069	0.071042	0.062672	0.091094	0.108896	0.076506	0.033053
dTas2r42	0.033638	0.033693	0.033417	0.029059	0.078806	0.050453	0.058312	0.05987	0.044733	0.08048	0.067725	0.081838	0.157901	0.119578	0.175121	0.143586
dTas2r43	0.030909	0.037452	0.036179	0.039894	0.096406	0.11309	0.083829	0.057728	0.078677	0.087053	0.071156	0.088795	0.087969	0.08135	0.10532	0.099293
dTas2r62	0.035181	0.0384	0.035561	0.033202	0.065956	0.088654	0.08848	0.043905	0.053793	0.053619	0.055564	0.04944	0.260726	0.155683	0.145931	0.055627
dTas2r67	0.035125	0.030838	0.032672	0.029062	0.058817	0.09065	0.064474	0.060302	0.070059	0.074635	0.060431	0.05864	0.071469	0.069769	0.071872	0.062995
Mock	0.035705	0.033232	0.033266	0.030915	0.155077	0.103929	0.094306	0.112935	0.144433	0.098833	0.132808	0.105458	0.071497	0.113826	0.066635	0.04887

## Sheet: Brucine sulphate salt hydrate
	Buffer				1/100				1/10				Max
dTas2r1	0.029455	0.027299	0.033164	0.030449	0.126939	0.117971	0.168038	0.101876	0.382382	0.381588	0.367666	0.379291	1.00947	0.974446	0.960011	0.888608
dTas2r2	0.035705	0.033232	0.033266	0.030915	0.181798	0.144387	0.178726	0.159622	0.636915	0.710859	0.733366	0.688753	1.82594	1.72357	1.62391	1.63319
dTas2r3	0.038704	0.038458	0.033935	0.033912	0.138196	0.11628	0.116671	0.124628	0.364335	0.354571	0.325483	0.327082	0.841242	0.809752	0.806052	0.838733
dTas2r4	0.035341	0.03	0.033173	0.038814	0.181259	0.193057	0.199411	0.232717	0.927064	1.08074	0.837915	0.923308	1.99082	2.12013	1.87275	1.81862
dTas2r5	0.033357	0.032882	0.026566	0.033235	0.162311	0.176012	0.183111	0.189073	0.400406	0.431511	0.407192	0.375755	0.978825	1.02305	0.954744	0.965359
dTas2r7	0.029926	0.032138	0.03421	0.027362	0.126868	0.155867	0.194201	0.214887	0.514197	0.543485	0.510832	0.518413	1.79661	1.98111	1.77364	1.92322
dTas2r10	0.037724	0.039262	0.036161	0.03816	0.061805	0.064002	0.064186	0.047469	0.236992	0.242926	0.233853	0.241618	0.736819	0.791665	0.741067	0.710712
dTas2r12	0.030704	0.033347	0.035984	0.032472	0.199445	0.218572	0.19976	0.215992	0.465533	0.554048	0.5365	0.510692	1.42025	1.38564	1.10624	1.2108
dTas2r38	0.036619	0.042569	0.034316	0.03616	0.144404	0.139352	0.148977	0.168106	0.486842	0.553536	0.465383	0.564481	1.66859	1.44854	1.43185	1.59616
dTas2r39	0.025366	0.031256	0.032328	0.032296	0.09275	0.101731	0.072528	0.042068	0.382856	0.39505	0.320542	0.347905	1.53832	1.55289	1.40921	1.50304
dTas2r40	0.035475	0.032457	0.033403	0.04197	0.111134	0.097444	0.096421	0.109121	0.35837	0.376125	0.366289	0.411808	1.29395	1.23516	0.991433	1.10613
dTas2r41	0.036319	0.040319	0.041663	0.036976	0.087233	0.133396	0.125793	0.094751	0.360625	0.330601	0.385699	0.388014	1.35219	1.17372	1.15218	1.05127
dTas2r42	0.033638	0.033693	0.033417	0.029059	0.074635	0.066736	0.07196	0.057933	0.260342	0.305877	0.244702	0.244747	1.07194	1.09929	0.818494	0.826908
dTas2r43	0.030909	0.037452	0.036179	0.039894	0.092252	0.104375	0.086554	0.092873	0.295846	0.281756	0.333804	0.328742	0.988892	0.970981	0.733636	0.858217
dTas2r62	0.035181	0.0384	0.035561	0.033202	0.074021	0.085967	0.07739	0.077604	0.303547	0.265949	0.222741	0.235325	1.24944	1.36781	1.00538	1.00464
dTas2r67	0.035125	0.030838	0.032672	0.029062	0.088688	0.100668	0.104117	0.074755	0.362754	0.398553	0.364178	0.398209	1.14541	1.17866	1.12536	1.08
Mock	0.035705	0.033232	0.033266	0.030915	0.183701	0.193493	0.163225	0.168582	0.637311	0.455914	0.619053	0.626969	1.86498	1.95863	1.65811	1.65912

## Sheet: (-)-Camphor
	Buffer				1/100				1/10				Max
dTas2r1	0.029455	0.027299	0.033164	0.030449	0.115441	0.103398	0.148171	0.136242	0.128434	0.090779	0.174926	0.152721	1.83483	1.81503	1.83578	1.81785
dTas2r2	0.035705	0.033232	0.033266	0.030915	0.144409	0.10616	0.143967	0.139274	0.105831	0.122023	0.15908	0.134774	0.242666	0.265112	0.246573	0.264084
dTas2r3	0.038704	0.038458	0.033935	0.033912	0.12586	0.078384	0.097643	0.09291	0.083022	0.068458	0.128534	0.104151	0.088353	0.088687	0.099939	0.093612
dTas2r4	0.035341	0.03	0.033173	0.038814	0.141184	0.126203	0.140506	0.146694	0.101025	0.103487	0.091656	0.104816	0.362043	0.37879	0.408698	0.462887
dTas2r5	0.033357	0.032882	0.026566	0.033235	0.138538	0.136113	0.152389	0.142486	0.098441	0.113457	0.100391	0.085411	0.112663	0.118192	0.102094	0.108353
dTas2r7	0.029926	0.032138	0.03421	0.027362	0.135897	0.140109	0.155001	0.110566	0.075049	0.100479	0.099695	0.102228	0.480771	0.647877	0.543409	0.546597
dTas2r10	0.037724	0.039262	0.036161	0.03816	0.031832	0.048796	0.040223	0.053278	0.023388	0.022107	0.034103	0.035381	0.33365	0.245324	0.313555	0.10749
dTas2r12	0.030704	0.033347	0.035984	0.032472	0.17254	0.116092	0.126959	0.123357	0.096994	0.083305	0.10739	0.079023	0.169708	0.179158	0.079196	0.332524
dTas2r38	0.036619	0.042569	0.034316	0.03616	0.099047	0.107865	0.111743	0.121962	0.061998	0.081102	0.073706	0.089372	0.193655	0.216108	0.167199	0.22668
dTas2r39	0.025366	0.031256	0.032328	0.032296	0.036834	0.07378	0.035769	0.028214	0.04216	0.038714	0.041441	0.040278	1.70302	1.18003	1.30876	1.67666
dTas2r40	0.035475	0.032457	0.033403	0.04197	0.070974	0.065331	0.066273	0.077233	0.057521	0.064799	0.062111	0.067554	0.198282	0.247522	0.15759	0.224607
dTas2r41	0.036319	0.040319	0.041663	0.036976	0.078372	0.050681	0.092578	0.07804	0.060467	0.054613	0.076686	0.074555	0.181927	0.17606	0.268319	0.235886
dTas2r42	0.033638	0.033693	0.033417	0.029059	0.061167	0.062995	0.064173	0.086682	0.034883	0.049195	0.071492	0.025767	0.17955	0.232542	0.22698	0.166316
dTas2r43	0.030909	0.037452	0.036179	0.039894	0.080182	0.083823	0.071359	0.070447	0.063427	0.053336	0.03826	0.026053	0.089285	0.165205	0.132834	0.126463
dTas2r62	0.035181	0.0384	0.035561	0.033202	0.056895	0.07138	0.05866	0.054003	0.030026	0.060073	0.043796	0.02474	0.31973	0.382529	0.422991	0.431882
dTas2r67	0.035125	0.030838	0.032672	0.029062	0.079557	0.057234	0.068439	0.085142	0.037344	0.042491	0.063148	0.06003	0.1866	0.099865	0.159481	0.151234
Mock	0.035705	0.033232	0.033266	0.030915	0.170205	0.121837	0.154145	0.147334	0.129932	0.126676	0.113323	0.128247	0.237748	0.261564	0.166999	0.225836

[truncated: 38 more sheets: Chloramphenicol, Chlorhexidine, Chloroquine diphosphate salt, Colchicine, Cucurbitacin B hydrate, Cycloheximide, Denatonium benzoate, Dextromethorphan hydrobromide, 1,1- Dimethylbiguanide, Diphenidol, Doxepin hydrochloride, Ethylpyrazine, Flavone, N-(3-Oxooctanoyl)-L-homoserine , Aurintricarboxylic acid, L-Menthol, Ofloxacin, Oleuropein, Omeprazole, Oxbutynin chloride …]
