# Supplementary material for: Bitter taste sensitivity in domestic dogs (Canis familiaris) and its relevance to bitter deterrents of ingestion
Source: PLoS One. 2022 Nov 30;17(11):e0277607. doi: 10.1371/journal.pone.0277607 (PMC9710775; doi:10.1371/journal.pone.0277607)
Supplement: S2 Dataset — (XLSX) [file pone.0277607.s010.xlsx]

## Sheet: 1,10-Phenanthroline
1, 10 Phenanthroline (mM)	dTas2r1								Mock
	Expt1				Expt2				Expt1				Expt2
5	0.378691	0.222988	0.31154	0.360512	2.30475	2.2521	2.3131	2.17113	0.212977	0.202446	0.201348	0.210417	1.38744	1.62393	1.40741	1.31769
2.5	0.113722	0.109009	0.133024	0.130879	0.975408	0.984824	0.888368	0.94831	0.20961	0.211052	0.225581	0.218289	0.091017	0.045189	0.060493	0.036606
1.25	0.14231	0.126677	0.151031	0.140736	0.263417	0.282462	0.244082	0.252902	0.174192	0.200902	0.171948	0.163646	0.010789	0.034139	0.021442	0.020911
0.625	0.090607	0.106768	0.105324	0.120074	0.013006	0.017331	0.027205	0.017752	0.119091	0.134713	0.117982	0.123866	0.0145	0.023408	0.035928	0.01286
0.3125	0.068827	0.072603	0.094833	0.071759	0.012616	0.012136	0.021638	0.030182	0.08362	0.097637	0.088723	0.097943	0.021521	0.01868	0.014561	0.015148
0.15625	0.073742	0.052019	0.055071	0.077068	0.019181	0.025782	0.029806	0.020524	0.075944	0.088865	0.101066	0.085663	0.019023	0.028126	0.02141	0.02039
0.078125	0.074978	0.074978	0.097627	0.097627	0.036998	0.030784	0.043592	0.025224	0.065043	0.065043	0.075622	0.075622	0.021112	0.028548	0.035438	0.026775
1, 10 Phenanthroline (mM)	dTas2r2								Mock
	Expt1				Expt2				Expt1				Expt2
1.11	0.935125	0.948928	0.793143	0.797184	0.177594	0.181772	0.188872	0.189954	0.066586	0.065801	0.047665	0.06033	0.03093	0.018383	0.033043	0.024601
0.37	0.104273	0.137246	0.15855	0.10355	0.03174	0.029177	0.014092	0.026112	0.016108	0.02967	0.04139	0.031031	0.019244	0.032171	0.024262	0.016612
0.12	0.038372	0.021027	0.0224	0.024625	0.021545	0.036	0.027919	0.040999	0.022364	0.053111	0.026089	0.04144	0.018287	0.035519	0.037377	0.024363
0.041	0.06883	0.035772	0.017246	0.050722	0.041221	0.030739	0.012443	0.019836	0.032144	0.066159	0.053971	0.061697	0.022015	0.028742	0.041639	0.016369
0.014	0.026754	0.040916	0.048015	0.023747	0.022054	0.018451	0.022209	0.028374	0.036719	0.041964	0.053013	0.023728	0.009148	0.027641	0.01921	0.033334
0.005	0.034181	0.042003	0.042216	0.039194	0.022017	0.032469	0.042028	0.020026	0.033423	0.032298	0.054092	0.045243	0.026984	0.030607	0.039957	0.030419
1, 10 Phenanthroline (mM)	dTas2r5								Mock
	Expt1				Expt2				Expt1				Expt2
2.5	0.23	0.21	0.23	0.22	1.06513	1.07239	1.09846	0.992327	0.06	0.08	0.09	0.09	0.091017	0.045189	0.060493	0.036606
1.25	0.13	0.12	0.13	0.12	0.37137	0.370186	0.393336	0.308028	0.03	0.02	0.03	0.02	0.010789	0.034139	0.021442	0.020911
0.625	0.03	0.03	0.04	0.03	0.022596	0.022877	0.012068	0.021194	0.05	0.05	0.03	0.04	0.0145	0.023408	0.035928	0.01286
0.3125	0.03	0.04	0.01	0.03	0.02109	0.025481	0.014372	0.019853	0.04	0.03	0.04	0.05	0.021521	0.01868	0.014561	0.015148
0.15625	0.02	0.02	0.01	0.02	0.022506	0.012732	0.019743	0.01087	0.03	0.02	0.02	0.03	0.019023	0.028126	0.02141	0.02039
0.078125	0.01	0.01	0.02	0.01	0.010855	0.020554	0.033216	0.017861	0.01	0.01	0.02	0.02	0.021112	0.028548	0.035438	0.026775

## Sheet: 6-Nitrosaccharin
6-Nitrosaccharin (mM)	dTas2r1								Mock
	Expt1				Expt2				Expt1				Expt2
3.33	0.233703	0.211794	0.2006	0.178086	0.966551	1.07233	0.908506	0.9654	0.128534	0.090639	0.139496	0.134707	0.071802	0.100473	0.076877	0.090636
1.11	0.107893	0.099343	0.116406	0.106153	0.596709	0.578856	0.547453	0.600358	0.102835	0.102166	0.11494	0.112458	0.04082	0.034162	0.042195	0.026011
0.37	0.081341	0.083987	0.117522	0.101119	0.342411	0.308851	0.281748	0.290747	0.088212	0.091291	0.078174	0.090352	0.036928	0.029225	0.030748	0.033472
0.12	0.080925	0.105407	0.089905	0.109868	0.11004	0.103089	0.093943	0.147632	0.110173	0.080416	0.121351	0.094857	0.043322	0.050723	0.038993	0.041244
0.041	0.098992	0.136645	0.119136	0.1253	0.081867	0.044347	0.071659	0.073741	0.10321	0.089395	0.08684	0.077881	0.025065	0.03989	0.030091	0.033955
0.014	0.109287	0.087816	0.085334	0.118801	0.052352	0.056939	0.054424	0.054994	0.086088	0.165331	0.09064	0.089665	0.028341	0.019233	0.023454	0.030959
0.005	0.124769	0.084591	0.10574	0.09086	0.057548	0.042283	0.040149	0.053566	0.096275	0.182659	0.095239	0.090138	0.009767	0.014644	0.026578	0.03303
6-Nitrosaccharin (mM)	dTas2r2								Mock
	Expt1				Expt2				Expt1				Expt2
5	0.65	0.66	0.67	0.71	1.23	1.2	1.15	1.14	0.07	0.07	0.08	0.09	0.7	0.48	-	-
2.5	0.67	0.72	0.66	0.67	0.93	0.97	0.9	0.87	0.05	0.04	0.04	0.08	0.12	0.1	-	-
1.25	0.59	0.6	0.6	0.65	0.88	0.97	0.67	0.9	0.06	0.05	0.04	0.06	0.1	0.12	-	-
0.625	0.51	0.53	0.5	0.51	0.88	0.84	0.87	0.9	0.04	0.05	0.06	0.07	0.1	0.12	-	-
0.3125	0.34	0.34	0.32	0.35	0.69	0.38	0.71	0.7	0.08	0.07	0.04	0.06	0.1	0.11	-	-
0.15625	0.12	0.14	0.09	0.13	0.47	0.52	0.43	0.49	0.07	0.09	0.08	0.07	0.13	0.14	-	-
0.078125	0.06	0.08	0.06	0.06	0.25	0.28	0.24	0.28	0.03	0.08	0.06	0.1	0.13	0.13	-	-
0.039063	0.06	0.05	0.05	0.06	0.16	0.16	0.15	0.14	0.05	0.09	0.1	0.08	0.11	0.11	-	-
0.019531	0.05	0.06	0.05	0.07	0.14	0.14	0.13	0.14	0.07	0.1	0.06	0.13	0.1	0.1	-	-
6-Nitrosaccharin (mM)	dTas2r4								Mock
	Expt1				Expt2				Expt1				Expt2
2.5	0.58	0.6	0.51	0.55	1.02	0.99	1.07	0.95	0.05	0.04	0.04	0.08	0.12	0.1	-	-
1.25	0.48	0.45	0.39	0.38	0.76	0.69	0.75	0.75	0.06	0.05	0.04	0.06	0.1	0.12	-	-
0.625	0.31	0.27	0.27	0.27	0.6	0.73	0.58	0.69	0.04	0.05	0.06	0.07	0.1	0.12	-	-
0.3125	0.22	0.2	0.22	0.22	0.31	0.38	0.37	0.35	0.08	0.07	0.04	0.06	0.1	0.11	-	-
0.15625	0.13	0.17	0.14	0.14	0.24	0.27	0.33	0.3	0.07	0.09	0.08	0.07	0.13	0.14	-	-
0.078125	0.15	0.14	0.13	0.18	0.2	0.22	0.21	0.23	0.03	0.08	0.06	0.1	0.13	0.13	-	-
0.039063	0.17	0.14	0.1	0.12	0.26	0.31	0.26	0.25	0.05	0.09	0.1	0.08	0.11	0.11	-	-
0.019531	0.1	0.11	0.11	0.1	0.23	0.23	0.3	0.22	0.07	0.1	0.06	0.13	0.1	0.1	-	-

## Sheet: (-)-α-Thujone (mM)
(-)-α-Thujone (mM)	dTas2r1								Mock
	Expt1				Expt2				Expt1				Expt2
6.25	0.592448	0.614172	0.643573	0.831033	1.979	2.05466	2.86546	2.57784	0.187462	0.440227	0.121213	0.345816	0.124413	0.054004	0.312942	0.160886
2.08333	0.573426	0.438746	0.571144	0.558644	1.74551	1.81483	1.64869	1.89394	0.06282	0.048257	0.073094	0.054442	0.04705	0.028695	0.028458	0.028525
0.694444	0.389345	0.324685	0.366761	0.365228	1.04292	1.085	0.975902	1.05981	0.031338	0.033969	0.037178	0.03718	0.012369	0.024968	0.016656	0.025163
0.231481	0.148496	0.126516	0.142124	0.138377	0.602644	0.712008	0.707011	0.637427	0.028517	0.02619	0.0376	0.045234	0.020274	0.010043	0.063561	0.03007
0.07716	0.113466	0.085197	0.06681	0.0664	0.506396	0.547465	0.533018	0.453297	0.035021	0.032904	0.053814	0.031932	0.031972	0.033262	0.01657	0.020794
0.02572	0.062056	0.061199	0.064375	0.065579	0.26288	0.277225	0.257202	0.255452	0.034515	0.039935	0.052846	0.049207	0.023271	0.021224	0.026001	0.0278
0.008573	0.051723	0.055685	0.059031	0.05084	0.130883	0.181757	0.156167	0.11257	0.029468	0.033818	0.035926	0.03816	0.027015	0.028644	0.025719	0.019999
0.002858	0.049991	0.059329	0.045352	0.073584	0.182206	0.149451	0.161082	0.206441	0.042336	0.036513	0.039694	0.04572	0.024308	0.016773	0.029403	0.024028

## Sheet: Aristolochic acid I
Aristolochic acid I (μM)	dTas2r2								Mock
	Expt1				Expt2				Expt1				Expt2
500	0.51	0.6	0.51	0.53	0.81	0.76	0.77	0.75	0.06	0.05	0.03	0.05	0.08	0.1	-	-
250	0.4	0.44	0.38	0.42	0.73	0.78	0.69	0.74	0.03	0.05	0.02	0.03	0.1	0.09	-	-
125	0.34	0.36	0.36	0.31	0.68	0.72	0.63	0.72	0.02	0.02	0.04	0.02	0.1	0.09	-	-
62.5	0.27	0.28	0.28	0.33	0.67	0.59	0.58	0.63	0.02	0.02	0.02	0.04	0.08	0.08	-	-
31.25	0.17	0.18	0.17	0.21	0.52	0.44	0.48	0.47	0.03	0.01	0.02	0.03	0.1	0.09	-	-
15.625	0.04	0.05	0.03	0.07	0.31	0.28	0.29	0.26	0.03	0.06	0.03	0.06	0.13	0.08	-	-
7.8125	0.03	0.05	0.02	0.04	0.16	0.15	0.14	0.13	0.03	0.05	0.02	0.04	0.1	0.1	-	-
3.90625	0.05	0.05	0.03	0.03	0.11	0.11	0.07	0.09	0.04	0.03	0.04	0.06	0.1	0.11	-	-
1.95312	0.03	0.03	0.04	0.05	0.1	0.09	0.08	0.09	0.06	0.06	0.06	0.06	0.1	0.12	-	-
Aristolochic acid I (mM)	dTas2r4								Mock
	Expt1				Expt2				Expt1				Expt2
1.04167	0.211	0.207084	0.207121	0.198325	0.767069	0.65272	0.649967	0.665829	0.048865	0.035743	0.035071	0.045629	0.131334	0.108802	0.104941	0.127753
0.347222	0.181763	0.184497	0.164528	0.164968	0.311432	0.519756	0.56793	0.475437	0.03128	0.041865	0.032055	0.041738	0.045981	0.06012	0.052154	0.04629
0.115741	0.082342	0.109616	0.076442	0.096548	0.411772	0.463957	0.430091	0.390218	0.039623	0.046035	0.045065	0.045587	0.042302	0.027223	0.041221	0.02239
0.03858	0.050013	0.041244	0.045299	0.059637	0.252163	0.29499	0.249256	0.218868	0.042822	0.047201	0.050541	0.049085	0.046531	0.066491	0.053116	0.026258
0.01286	0.044755	0.042207	0.042525	0.054862	0.091169	0.091639	0.068959	0.08064	0.063207	0.05375	0.051341	0.061533	0.049285	0.034326	0.03218	0.050167
0.004287	0.030077	0.041544	0.045326	0.045618	0.023677	0.040651	0.044059	0.031741	0.053404	0.051487	0.058166	0.044863	0.028438	0.033239	0.02362	0.030608
0.001429	0.052865	0.059016	0.052773	0.055486	0.052291	0.051056	0.063563	0.080818	0.049825	0.02543	0.049804	0.065949	0.029799	0.024255	0.032185	0.040598

## Sheet: (-)-Camphor
(-)-Camphor (mM)	dTas2r1								Mock
	Expt1				Expt2				Expt1				Expt2
4.16667	0.419805	0.423739	0.537482	0.348668	1.26381	1.39625	1.23434	1.30302	0.109057	0.074939	0.089577	0.087551	0.429498	0.368642	0.26322	0.204883
1.38889	0.172828	0.184442	0.134484	0.11765	0.432942	0.477496	0.278669	0.256244	0.090459	0.091149	0.082097	0.064134	0.046298	0.023875	0.032603	0.014315
0.462963	0.134499	0.101189	0.096248	0.084356	0.120388	0.117601	0.131613	0.072597	0.072013	0.080712	0.070026	0.070142	0.021843	0.022161	0.036517	0.048287
0.154321	0.084127	0.098126	0.096853	0.088239	0.088175	0.071817	0.097099	0.102458	0.071373	0.080236	0.085047	0.073937	0.03623	0.024707	0.03092	0.027577
0.05144	0.07778	0.080997	0.070799	0.060973	0.094992	0.080576	0.111429	0.104943	0.07988	0.07305	0.063364	0.061946	0.015352	0.016992	0.021458	0.030111
0.017147	0.080291	0.077755	0.059596	0.055092	0.133552	0.114783	0.151512	0.116694	0.052559	0.057557	0.076022	0.078832	0.028687	0.020864	0.023209	0.026423
0.005716	0.084852	0.073511	0.068754	0.059816	0.10989	0.078704	0.124412	0.118617	0.076294	0.069019	0.050273	0.062127	0.021884	0.027132	0.022022	0.017672

## Sheet: Chlorhexidine
Chlorhexidine (μM)	dTas2r4								Mock
	Expt1				Expt2				Expt1				Expt2
33.33	0.378842	0.38362	0.388897	0.363029	0.380239	0.338487	0.374502	0.381733	0.147144	0.083872	0.113042	0.118339	0.029526	0.05494	0.060131	0.042856
11.11	0.184959	0.240909	0.204395	0.205265	0.071313	0.089953	0.062983	0.074667	0.094276	0.046154	0.083609	0.088149	0.040529	0.029306	0.055085	0.021378
3.7	0.076895	0.068412	0.075098	0.083389	0.06724	0.048847	0.050538	0.053842	0.050047	0.057182	0.068594	0.058181	0.033003	0.016156	0.024948	0.02749
1.23	0.034631	0.06332	0.059404	0.045927	0.053832	0.060206	0.048388	0.034999	0.067524	0.056568	0.058309	0.07447	0.021085	0.030681	0.014332	0.021568
0.4115	0.0456	0.048347	0.049851	0.054681	0.035102	0.038869	0.039934	0.032549	0.084496	0.072158	0.075644	0.061661	0.025085	0.012997	0.028025	0.024432
0.137	0.062755	0.048757	0.052535	0.052298	0.032069	0.014627	0.023263	0.048594	0.07297	0.046474	0.07161	0.058116	0.020214	0.032482	0.022687	0.015446
0.0457	0.05796	0.051677	0.06697	0.041146	0.039042	0.033303	0.041661	0.092421	0.049036	-	0.050751	0.043517	0.014703	0.023603	0.022616	0.020488

## Sheet: Colchicine
Colchicine (mM)	dTas2r1								Mock
	Expt1				Expt2				Expt1				Expt2
11.1111	0.204027	0.145613	0.561216	0.533439	0.588533	0.461686	0.576506	0.550421	0.07835	0.058657	0.080406	0.081884	0.079716	0.056698	0.070648	0.062565
3.7037	0.343205	0.389189	0.413581	0.332333	0.255567	0.314945	0.283384	0.172776	0.032864	0.040855	0.02513	0.029303	0.037051	0.05083	0.05871	0.043224
1.23457	0.208296	0.180834	0.237531	0.265622	0.205695	0.170202	0.157765	0.136716	0.041227	0.039927	0.05841	0.036745	0.030052	0.045057	0.045665	0.034262
0.411523	0.107111	0.12371	0.146879	0.131795	0.123856	0.126712	0.083122	0.09773	0.060394	0.04795	0.046369	0.045169	0.038893	0.043055	0.032975	0.034684
0.137174	0.055404	0.049787	0.051461	0.073334	0.090746	0.077526	0.098565	0.080412	0.061315	0.064405	0.062572	0.07326	0.029151	0.029143	0.040053	0.025376
0.0457247	0.031298	0.039955	0.047025	0.052882	0.06038	0.064472	0.104809	0.074769	0.060905	0.049764	0.053412	0.048048	0.031934	0.033466	0.02968	0.033627
Colchicine (mM)	dTas2r2								Mock
	Expt1				Expt2				Expt1				Expt2
33.3333	0.221787	0.209996	0.203044	0.206393	0.208872	0.136949	0.162268	0.184431	0.016442	0.026219	0.028975	0.038295	0.053129	0.041357	0.030454	0.051632
11.1111	0.074711	0.043909	0.060093	0.058049	0.06774	0.043439	0.039527	0.113902	0.015542	0.030654	0.019908	0.029932	0.040539	0.037521	0.039277	0.034213
3.7037	0.02564	0.029981	0.026385	0.01254	0.100237	0.051421	0.069497	0.048718	0.027334	0.015595	0.021034	0.024554	0.05711	0.045323	0.035538	0.054959
1.23457	0.017273	0.041702	0.024937	0.02068	0.046457	0.062129	0.071586	0.047824	0.034562	0.048775	0.019456	0.025935	0.04861	0.070921	0.061353	0.048762
0.411523	0.031655	0.020051	0.02787	0.023587	0.071753	0.046651	0.065953	0.042755	0.027993	0.012531	0.044373	0.012644	0.07862	0.057591	0.042238	0.074179
0.137174	0.038035	0.042923	0.050815	0.013796	0.046405	0.055208	0.047762	0.071312	0.026133	0.02611	0.029163	0.028426	0.066515	0.039635	0.041387	0.039651
0.0457247	0.037594	0.058213	0.0356	0.020679	0.055476	0.050129	0.053459	0.07864	0.027028	0.015577	0.026	0.04299	0.051745	0.067653	0.04719	0.067281
Colchicine (mM)	dTas2r4								Mock
	Expt1				Expt2				Expt1				Expt2
11.1111	0.144124	0.165956	0.192406	0.135271	0.200384	0.212731	0.258451	0.237817	0.079716	0.056698	0.070648	0.062565	0.068074	0.132326	0.141789	0.120591
3.7037	0.106415	0.082615	0.065434	0.075156	0.050952	0.080053	0.060125	0.065279	0.037051	0.05083	0.05871	0.043224	0.037103	0.030845	0.038682	0.036521
1.23457	0.053514	0.037202	0.064529	0.059489	0.059723	0.048765	0.054024	0.032508	0.030052	0.045057	0.045665	0.034262	0.032247	0.018454	0.048046	0.04967
0.411523	0.040958	0.043754	0.061437	0.056342	0.030864	0.077226	0.048265	0.051624	0.038893	0.043055	0.032975	0.034684	0.022351	0.038479	0.075679	0.042454
0.137174	0.053896	0.041699	0.042499	0.047766	0.065099	0.070241	0.052853	0.056674	0.029151	0.029143	0.040053	0.025376	0.066469	0.065476	0.072459	0.05204
0.0457247	0.035252	0.039571	0.047554	0.024923	0.077057	0.07256	0.054782	0.068926	0.031934	0.033466	0.02968	0.033627	0.061987	0.075063	0.048321	0.057615

## Sheet: Cucurbitacin B hydrate
Cucurbitacin B hydrate (mM)	dTas2r10								Mock
	Expt1				Expt2				Expt1				Expt2
0.5	0.901333	0.911399	0.913074	0.980286	0.342584	0.379202	0.376173	0.388167	0.016429	0.034988	0.023781	0.012952	0.063846	0.055833	0.053317	0.057009
0.166667	1.00836	0.977657	0.875355	0.92471	0.336394	0.287468	0.344343	0.302867	0.014348	0.035166	0.035445	0.024994	0.060632	0.040865	0.066185	0.054504
0.0555556	0.939468	0.957156	0.898194	0.921183	0.330804	0.328436	0.355889	0.31369	0.02362	0.037105	0.01773	0.025994	0.04434	0.064883	0.050316	0.035993
0.0185185	0.88412	0.872558	0.853658	0.90569	0.225374	0.166303	0.277722	0.195674	0.024784	0.014396	0.009411	0.027671	0.072851	0.04079	0.061142	0.046093
0.00617284	0.734479	0.735762	0.764801	0.792924	0.100293	0.139678	0.114883	0.092556	0.01896	0.028308	0.042144	0.019192	0.063501	0.053922	0.038618	0.042096
0.00205761	0.573357	0.526459	0.54547	0.534206	0.103621	0.045337	0.052833	0.059897	0.030482	0.019101	0.042403	0.019928	0.034687	0.054664	0.040141	0.057661
0.000685871	0.218285	0.269893	0.219314	0.256926	0.072731	0.057537	0.040775	0.074893	0.017166	0.021538	0.040038	0.014679	0.035115	0.054039	0.038918	0.048765
0.000228624	0.064943	0.0677	0.060011	0.066515	0.072301	0.064413	0.046471	0.059721	0.022585	0.01453	0.022364	0.034057	0.05471	0.057009	0.060698	0.061753

## Sheet: Denatonium benzoate
Denatonium benzoate (mM)	dTas2r4								Mock
	Expt1				Expt2				Expt1				Expt2
33.3333					0.416609	0.416873	0.390961	0.437036					0.047723	0.013194	0.019518	0.017327
11.1111					0.397664	0.396125	0.367519	0.36541					0.01982	0.020552	0.019595	0.018986
10	0.31	0.34	0.33	0.4					0.03	0.04	0.04	0.03
5	0.27	0.26	0.25	0.23					0.05	0.05	0.06	0.05
3.7037					0.240979	0.230017	0.229745	0.193762					0.007055	0.034065	0.025652	0.02163
2.5	0.12	0.17	0.16	0.19					0.07	0.06	0.07	0.05
1.23457					0.128819	0.121644	0.110283	0.108537					0.023946	0.020067	0.00639	0.012716
1.25	0.09	0.1	0.14	0.12					0.04	0.03	0.06	0.05
0.625	0.06	0.12	0.04	0.11					0.03	0.03	0.03	0.04
0.411523					0.077952	0.028822	0.054436	0.058014					0.014094	0.029665	0.023613	0.027858
0.3125	0.07	0.07	0.03	0.02					0.01	0.02	0.02	0.02
0.15625	0.06	0.03	0.02	0.04					0.02	0.02	0.01	0.02
0.137174					0.030627	0.038952	0.028024	0.053322					0.048421	0.021179	0.023403	0.018117
0.078125	0.02	0.04	0.03	0.06					0.03	0.05	0.03	0.05
0.0457247					0.030381	0.026009	0.057747	0.043833					0.124922	0.037478	0.048363	0.029428
0.0390625	0.04	0.03	0.04	0.03					0.05	0.04	0.03	0.07
0.0195313	0.03	0.04	0.04	0.03					0.03	0.05	0.04	0.03

## Sheet: Ethylpyrazine
Ethylpyrazine (mM)	dTas2r1								Mock
	Expt1				Expt2				Expt1				Expt2
33.3333	0.767156	0.796496	0.655348	0.650439	0.4973	0.440287	0.464267	0.418514	0.554445	0.476899	0.393866	0.348479	0.171208	0.153132	0.160061	0.18465
11.1111	0.288534	0.294606	0.229685	0.235008	0.130752	0.129942	0.118908	0.123482	0.041743	0.037979	0.027363	0.02063	0.065596	0.052667	0.075518	0.05445
3.7037	0.117757	0.119972	0.094865	0.086589	0.042584	0.031374	0.048809	0.043558	0.029689	0.017709	0.011109	0.014882	0.043094	0.055971	0.047851	0.078816
1.23457	0.090144	0.07605	0.087322	0.088614	0.044919	0.086986	0.062754	0.045077	0.014756	0.036261	0.016661	0.027843	0.066	0.070091	0.049875	0.058474
0.411523	0.090781	0.090286	0.083949	0.076856	0.045445	0.07773	0.050088	0.055167	0.025217	0.031906	0.012651	0.019123	0.074855	0.079667	0.064771	0.085333
0.137174	0.108639	0.09735	0.098117	0.094173	0.050889	0.065595	0.040687	0.062554	0.022657	0.018402	0.022216	0.03384	0.062831	0.053043	0.077695	0.084787
0.0457247	0.073451	0.097438	0.087966	0.10869	0.082357	0.078313	0.071958	0.05405	0.019298	0.039745	0.046601	0.026852	0.069987	0.087919	0.058841	0.091744

[truncated: 6 more sheets: Flavone, Aurintricarboxylic acid, L-Menthol, Ofloxacin, Oxyphenonium bromide, Sucralose]
