# Supplementary material for: Bitter taste sensitivity in domestic dogs (Canis familiaris) and its relevance to bitter deterrents of ingestion
Source: PLoS One. 2022 Nov 30;17(11):e0277607. doi: 10.1371/journal.pone.0277607 (PMC9710775; doi:10.1371/journal.pone.0277607)
Supplement: S3 Dataset — (XLSX) [file pone.0277607.s011.xlsx]

## Sheet: Sheet1
Denatonium benzoate (mM)	Mock						hTAS2R10						dTas2r10						dTas2r10 Chimera1						dTas2r10 Chimera2						dTas2r10 Chimera3						dTas2r10 Chimera4						dTas2r10 Chimera5						hTAS2R10 Chimera6
	Expt1		Expt2				Expt1		Expt2				Expt1		Expt2				Expt1		Expt2				Expt1		Expt2				Expt1		Expt2				Expt1		Expt2				Expt1		Expt2				Expt1
1.11111	-0.04	-0.03	-0.04	-0.04	-0.05	-0.05	0.17	0.16	0.65	0.7	0.77	0.71	-0.03	-0.04	-0.05	-0.05	-0.04	-0.04	0.04	0.04	0.04	0.04	0.03	0.02	-0.05	-0.05	-0.1	-0.08	-0.06	-0.02	-0.04	-0.03	-0.05	-0.05	-0.05	-0.05	-0.03	-0.04	-0.05	-0.04	-0.05	-0.04	-0.05	-0.03	-0.06	-0.05	-0.04	-0.04	-0.075
0.37037	-0.03	-0.02	-0.02	-0.01	-0.03	-0.02	0.18	0.23	0.97	0.86	0.82	0.79	-0.03	-0.03	-0.02	-0.02	-0.02	-0.02	0.04	0.04	0.04	0.04	0.04	0.03	-0.03	-0.02	-0.05	-0.03	-0.06	-0.06	-0.02	-0.02	-0.03	-0.03	-0.03	-0.03	-0.02	-0.02	-0.03	-0.02	-0.04	-0.02	-0.02	-0.03	-0.03	-0.02	-0.02	-0.02	-0.05
0.123457	-0.01	-0.02	0.03	0.01	0.03	0.03	0.17	0.16	0.73	0.67	0.66	0.42	-0.02	-0.02	-0.01	-0.02	-0.01		0.03	0.04	0.04	0.03	0.04	0.03	-0.02	-0.02	0.02	0.01	0.02	0.02	-0.02	-0.02	-0.02	-0.03	-0.02	-0.02	-0.01	-0.01	-0.01	-0.01	-0.04	-0.02	-0.01	-0.01	-0.01	-0.01	-0.02	-0.02	-0.085
0.041152	-0.01	-0.01	0.06	0.04	0.03	0.04	0.05	0.07	0.36	0.44	0.37	0.46	-0.02	-0.03	0.01	0.01	0.01	0.01	0.03	0.02	0.03	0.03	0.02	0.02	0.01	0.04	0.04	0.01	0.03	0.04	-0.02	-0.01	0.02	0.01	0.02	0.01	-0.01	-0.02	0.02	0.02	0.02	0.01	-0.01	-0.01	0.02	0.02	0.02	0.01	-0.045
0.013717	-0.01	-0.01	0.03	0.04	0.03	0.05	0.01	0.01	0.11	0.08	0.07	0.1	-0.01	-0.02	0.02	0.02	0.02	0.01	0.01	0.02	0.01	0.01	0.02	0.01	0.02	0.01	0.02	0.04	0.04	0.08	-0.01	-0.01	0.02	0.01	0.02	0.01	-0.01	-0.02	0.02	0.01	0.01	0.01	-0.02	-0.01	0.02	0.01	0.02	0.01	-0.035
0.004572	-0.01	-0.01	0.02	0.02	0.02	0.04	0.01	0.01	0.05	0.03	0.03	0.05	-0.02	-0.01	0.01	0.01	0.01	0.01	0.01	0.02	0.01	0.02	0.01	0.02	0.01	0.01	0.06	0.04	0.06	0.03	-0.02	-0.02	0.01	0.01	0.02	0.01	-0.02	-0.01	0.02	0.01	0.01	0.01	-0.01	-0.02	0.02	0.01	0.02	0.02	-0.04
0.001524	-0.01	-0.02	0.03	0.04	0.02	0.04	0.01	0.01	0.03	0.03	0.03	0.03	-0.01	-0.02	0.02	0.01	0.02	0.01	0.02	0.01	0.01	0.02	0.01	0.02	0.02	0.02	0.07	0.02	0.05	0.03	-0.01	-0.01	0.01	0.04	0.02	0.01	-0.01	-0.01	0.01	0.01	0.01	0.01	-0.02	-0.01	0.02	0.01	0.01	0.02	-0.04
Cucurbitacin B (μM)	Mock						hTAS2R10						dTas2r10						dTas2r10 Chimera1						dTas2r10 Chimera2						dTas2r10 Chimera3						dTas2r10 Chimera4						hTAS2R10 Chimera5						dTas2r10 Chimera6
	Expt1		Expt2				Expt1		Expt2				Expt1		Expt2				Expt1		Expt2				Expt1		Expt2				Expt1		Expt2				Expt1		Expt2				Expt1		Expt2				Expt1
30	0.005	0.025	0.07	0.05	-	0.05	1.42	1.36	1.83	1.91	1.8	1.74	0.18	0.19	0.27	0.3	0.32	0.24	0.07	0.06	0.13	0.11	0.14	0.1	0.05	0.06	0.21	0.22	0.14	0.16	0.095	0.085	0.18	0.21	0.17	0.16	-	0.135	0.2	0.21	0.24	0.17	0.27	0.29	0.62	0.69	0.63	0.67	0.05
10	0.005	0.015	0.05	0.06	0.04	0.06	1.36	1.41	1.82	1.89	1.88	1.95	0.15	0.22	0.29	0.31	0.37	0.34	0.06	0.07	0.11	0.12	0.14	0.11	0.05	0.06	0.19	0.23	0.2	0.22	0.105	0.075	0.17	0.19	0.18	0.21	0.175	0.135	0.22	0.23	0.22	0.18	0.22	0.21	0.54	0.63	0.57	0.57	0.03
3	0.015	0.015	0.05	0.07	0.05	0.05	0.97	1.05	1.62	1.88	1.61	1.58	0.19	0.19	0.27	0.25	0.24	0.26	0.06	0.07	0.11	0.1	0.09	0.09	0.06	0.07	0.18	0.17	0.15	0.18	0.065	0.065	0.12	0.11	0.13	0.14	0.105	0.155	0.19	0.22	0.19	0.22	0.05	0.08	0.26	0.38	0.27	0.31	0.01
1	0.005	0.005	-	0.06	0.05	0.05	0.54	0.52	0.72	1	0.65	0.86	0.2	0.14	0.24	0.14	0.14	0.2	0.06	0.05	0.08	0.07	0.09	0.09	0.05	0.04	0.07	0.12	0.09	0.08	0.035	0.015	0.08	0.05	0.04	0.06	0.085	0.085	0.15	0.13	0.11	0.11	0.01	0.01	0.04	0.04	0.02	0.07	0.01
0.3	0.015	0.015	0.05	0.05	0.03	0.04	0.07	0.08	0.08	0.08	0.06	0.09	0.07	0.07	0.03	0.03	0.02	0.03	0.03	0.03	0.02	0.01	0.03	0.02	-0.01	0	0.02	0.02	0.02	0.03	-0.005	0.025	0.02	0.02	0.02	0.03	0.005	0.005	0.03	0.02	0.03	0.02	0.02	0.04	0.02	0.01	0.02	0.01	0.03
0.1	-0.005	0.015	0.05	0.04	0.05	0.05	-0.01	0	0.06	0.04	0.03	0.03	0.01	0.01	0.03	0.03	0.01	0.01	0	0.04	0.01	0.02	0.01	0.02	0.01	-0.01	0.02	0.02	0.01	0.02	0.005	-0.005	0.01	0.01	0.02	0.01	0.005	0.005	0.01	0.02	0.02	0.01	0.02	0.03	0.01	0.01	0.01	0.01	0.02
0.03	0.015	0.015	0.04	0.04	0.05	0.04	0	0	0.04	0.03	0.03	0.03	0	0.03	0.02	0.02	0.02	0.02	-0.01	0.01	0.01	0.02	0.02	0.01	-0.01	-0.01	0.02	0.02	0.01	0.01	0.005	0.035	0.02	0.01	0.02	0.01	0.005	0.025	0.01	0.01	0.01	0.01	0.02	0.02	0.01	0.01	0.01	0.02	0.01
[truncated: 5 more columns]
