# Supplementary material for: Bitter taste sensitivity in domestic dogs (Canis familiaris) and its relevance to bitter deterrents of ingestion
Source: PLoS One. 2022 Nov 30;17(11):e0277607. doi: 10.1371/journal.pone.0277607 (PMC9710775; doi:10.1371/journal.pone.0277607)
Supplement: S4 Dataset — (XLSX) [file pone.0277607.s012.xlsx]

## Sheet: SuppInfo4_10uM_DB_vs_Water
				Bodyweight unadjusted intake (g)			Bodyweight adjusted intake (g)
Animal ID	Breed	Age (years)	Bodyweight (kg)	Water	DB (100μM)	Diff	Water	DB (100μM)	Diff
MS46	Miniature schnauzer	4.91507	9.05	332	237	-95	36.6851	26.1878	-10.4972
MS46	Miniature schnauzer	4.91781	9.05	336	29	-307	37.1271	3.20442	-33.9227
MS47	Miniature schnauzer	4.91507	10.4	20	255	235	1.92308	24.5192	22.5962
MS47	Miniature schnauzer	4.91781	10.4	287	43	-244	27.5962	4.13462	-23.4615
MS51	Miniature schnauzer	4.91507	9.5	107	134	27	11.2632	14.1053	2.84211
MS51	Miniature schnauzer	4.91781	9.5	140	131	-9	14.7368	13.7895	-0.947368
MS55	Miniature schnauzer	2.73151	8.35	18	5	-13	2.15569	0.598802	-1.55689
MS55	Miniature schnauzer	2.73425	8.35	42	309	267	5.02994	37.006	31.976
MS57	Miniature schnauzer	2.73151	7.7	50	283	233	45.974	4.28571	-41.6883
MS57	Miniature schnauzer	2.73425	7.7	354	33	-321	6.49351	36.7532	30.2597
MS58	Miniature schnauzer	2.73151	7.3	5	302	297	0.684932	41.3699	40.6849
MS58	Miniature schnauzer	2.73425	7.3	354	5	-349	48.4932	0.684932	-47.8082
MS60	Miniature schnauzer	2.70137	8.3	74	132	58	13.8554	12.2892	-1.56627
MS60	Miniature schnauzer	2.70411	8.3	115	102	-13	8.91566	15.9036	6.98795
MS69	Miniature schnauzer	1.59452	10	7	274	267	0.7	27.4	26.7
MS69	Miniature schnauzer	1.59726	10	265	74	-191	26.5	7.4	-19.1
MS70	Miniature schnauzer	1.59452	9.65	61	120	59	6.63212	17.3057	10.6736
MS70	Miniature schnauzer	1.59726	9.65	64	167	103	6.32124	12.4352	6.11399
MS71	Miniature schnauzer	1.59452	7.75	28	156	128	3.6129	20.129	16.5161
MS71	Miniature schnauzer	1.59726	7.75	255	6	-249	32.9032	0.774194	-32.129
