# Supplementary material for: Bitter taste sensitivity in domestic dogs (Canis familiaris) and its relevance to bitter deterrents of ingestion
Source: PLoS One. 2022 Nov 30;17(11):e0277607. doi: 10.1371/journal.pone.0277607 (PMC9710775; doi:10.1371/journal.pone.0277607)
Supplement: S5 Dataset — (XLSX) [file pone.0277607.s013.xlsx]

## Sheet: SuppInfo5_100uM_DB_vs_Water
				Bodyweight unadjusted intake (g)			Bodyweight adjusted intake (g)
Animal ID	Breed	Age (years)	Bodyweight (kg)	Water	DB (100μM)	Diff	Water	DB (100μM)	Diff
COS14	Cocker spaniel	7.19452	12.25	224	23	-201	18.2857	1.87755	-16.4082
COS14	Cocker spaniel	7.19726	12.25	188	13	-175	15.3469	1.06122	-14.2857
COS15	Cocker spaniel	7.19452	12.35	421	32	-389	34.0891	2.59109	-31.498
COS15	Cocker spaniel	7.19726	12.35	434	9	-425	35.1417	0.728745	-34.413
COS16	Cocker spaniel	7.00274	12.95	390	3	-387	30.1158	0.23166	-29.8842
COS16	Cocker spaniel	7.00548	12.95	404	38	-366	31.1969	2.93436	-28.2625
COS20	Cocker spaniel	7.03836	12.25	366	73	-293	29.8776	5.95918	-23.9184
COS20	Cocker spaniel	7.0411	12.25	524	13	-511	42.7755	1.06122	-41.7143
COS21	Cocker spaniel	7.03836	13.4	304	46	-258	22.6866	3.43284	-19.2537
COS21	Cocker spaniel	7.0411	13.4	410	33	-377	30.597	2.46269	-28.1343
COS22	Cocker spaniel	7.03836	10.75	479	321	-158	44.5581	29.8605	-14.6977
COS22	Cocker spaniel	7.0411	10.75	1381	18	-1363	128.465	1.67442	-126.791
COS24	Cocker spaniel	7.09041	11.25	290	11	-279	25.7778	0.977778	-24.8
COS24	Cocker spaniel	7.09315	11.25	241	20	-221	21.4222	1.77778	-19.6444
COS25	Cocker spaniel	6.89863	10.15	383	22	-361	37.734	2.16749	-35.5665
COS25	Cocker spaniel	6.90137	10.15	304	16	-288	29.9507	1.57635	-28.3744
COS31	Cocker spaniel	5.1589	9.55	213	133	-80	22.3037	13.9267	-8.37696
COS31	Cocker spaniel	5.16164	9.55	190	3	-187	19.8953	0.314136	-19.5812
COS34	Cocker spaniel	5.1589	8.05	231	6	-225	28.6957	0.745342	-27.9503
COS34	Cocker spaniel	5.16164	8.05	2259	7	-2252	280.621	0.869565	-279.752
COS36	Cocker spaniel	4.96712	8.85	399	3	-396	45.0847	0.338983	-44.7458
COS36	Cocker spaniel	4.96986	8.85	349	43	-306	39.435	4.85876	-34.5763
COS37	Cocker spaniel	4.96712	9	330	13	-317	36.6667	1.44444	-35.2222
COS37	Cocker spaniel	4.96986	9	360	11	-349	40	1.22222	-38.7778
COS39	Cocker spaniel	4.46301	12.25	418	12	-406	34.1224	0.979592	-33.1429
COS39	Cocker spaniel	4.46575	12.25	460	3	-457	37.551	0.244898	-37.3061
COS40	Cocker spaniel	4.46301	10.55	-509	21	530	-48.2464	1.99052	50.237
COS40	Cocker spaniel	4.46575	10.55	335	7	-328	31.7536	0.663507	-31.09
COS41	Cocker spaniel	4.27123	11.8	286	16	-270	24.2373	1.35593	-22.8814
COS41	Cocker spaniel	4.27397	11.8	402	50	-352	34.0678	4.23729	-29.8305
COS42	Cocker spaniel	4.46301	13.95	356	-6	-362	25.5197	-0.430108	-25.9498
COS42	Cocker spaniel	4.46575	13.95	302	23	-279	21.6487	1.64875	-20
COS43	Cocker spaniel	4.27123	10.2	282	24	-258	27.6471	2.35294	-25.2941
COS43	Cocker spaniel	4.27397	10.2	322	23	-299	31.5686	2.2549	-29.3137
COS44	Cocker spaniel	4.46301	10.15	225	31	-194	22.1675	3.05419	-19.1133
COS44	Cocker spaniel	4.46575	10.15	237	2	-235	23.3498	0.197044	-23.1527
COS6	Cocker spaniel	8.52055	9.85	171	45	-126	17.3604	4.56853	-12.7919
COS6	Cocker spaniel	8.52329	9.85	317	14	-303	32.1827	1.42132	-30.7614
L1563	Labrador retriever	3.87671	25.6	184	420	236	7.1875	16.4062	9.21875
L1563	Labrador retriever	3.87945	25.6	512	8	-504	20	0.3125	-19.6875
L1575	Labrador retriever	8.92329	30.7	992	25	-967	32.3127	0.814332	-31.4984
L1575	Labrador retriever	8.92603	30.7	949	32	-917	30.9121	1.04235	-29.8697
L1576	Labrador retriever	8.92329	32.7	436	96	-340	13.3333	2.93578	-10.3976
L1576	Labrador retriever	8.92603	32.7	909	35	-874	27.7982	1.07034	-26.7278
L1577	Labrador retriever	9.12877	29.1	281	26	-255	9.65636	0.893471	-8.76289
L1577	Labrador retriever	9.13151	29.1	194	11	-183	6.66667	0.378007	-6.28866
L1581	Labrador retriever	9.45753	28.8	294	650	356	10.2083	22.5694	12.3611
L1581	Labrador retriever	9.46027	28.8	998	38	-960	34.6528	1.31944	-33.3333
L1583	Labrador retriever	9.0274	31.9	708	83	-625	22.1944	2.60188	-19.5925
L1583	Labrador retriever	9.03014	31.9	738	128	-610	23.1348	4.01254	-19.1223
L1595	Labrador retriever	7.95342	25.55	6	442	436	0.234834	17.2994	17.0646
L1595	Labrador retriever	7.95616	25.55	382	10	-372	14.9511	0.391389	-14.5597
L1597	Labrador retriever	8.7589	28.05	19	336	317	0.677362	11.9786	11.3012
L1597	Labrador retriever	8.76164	28.05	569	4	-565	20.2852	0.142602	-20.1426
L1600	Labrador retriever	7.95342	25.55	1241	26	-1215	48.5714	1.01761	-47.5538
L1600	Labrador retriever	7.95616	25.55	1664	37	-1627	65.1272	1.44814	-63.6791
L1608	Labrador retriever	7.75342	30.6	255	653	398	8.33333	21.3399	13.0065
L1608	Labrador retriever	7.75616	30.6	41	462	421	1.33987	15.098	13.7582
L1609	Labrador retriever	6.94795	25.5	393	30	-363	15.4118	1.17647	-14.2353
L1609	Labrador retriever	6.95068	25.5	252	103	-149	9.88235	4.03922	-5.84314
L1610	Labrador retriever	6.94795	27.6	542	19	-523	19.6377	0.688406	-18.9493
L1610	Labrador retriever	6.95068	27.6	459	21	-438	16.6304	0.76087	-15.8696
L1615	Labrador retriever	6.34521	25.15	506	58	-448	20.1193	2.30616	-17.8131
L1615	Labrador retriever	6.34795	25.15	740	59	-681	29.4235	2.34592	-27.0775
L1618	Labrador retriever	6.06301	27.6	974	11	-963	35.2899	0.398551	-34.8913
L1618	Labrador retriever	6.06575	27.6	939	20	-919	34.0217	0.724638	-33.2971
L1628	Labrador retriever	6.6137	30.45	1761	1	-1760	57.8325	0.0328407	-57.7997
L1628	Labrador retriever	6.61644	30.45	1504	2	-1502	49.3924	0.0656814	-49.3268
L1629	Labrador retriever	5.34521	34.4	275	173	-102	7.99419	5.02907	-2.96512
L1629	Labrador retriever	5.34795	34.4	10	375	365	0.290698	10.9012	10.6105
L1632	Labrador retriever	4.53973	30.85	378	13	-365	12.2528	0.421394	-11.8314
L1632	Labrador retriever	4.54247	30.85	204	7	-197	6.61264	0.226904	-6.38574
L1638	Labrador retriever	4.53973	23.8	246	13	-233	10.3361	0.546218	-9.78992
L1638	Labrador retriever	4.54247	23.8	449	11	-438	18.8655	0.462185	-18.4034
L1652	Labrador retriever	3.87671	26.65	597	145	-452	22.4015	5.4409	-16.9606
L1652	Labrador retriever	3.87945	26.65	741	31	-710	27.8049	1.16323	-26.6417
L1654	Labrador retriever	4.4	28.2	597	263	-334	21.1702	9.32624	-11.844
L1654	Labrador retriever	4.40274	28.2	164	427	263	5.8156	15.1418	9.32624
L1661	Labrador retriever	4.33425	21.9	399	457	58	18.2192	20.8676	2.6484
L1661	Labrador retriever	4.33699	21.9	7	772	765	0.319635	35.2511	34.9315
L1665	Labrador retriever	1.68493	24.25	404	394	-10	16.6598	16.2474	-0.412371
L1665	Labrador retriever	1.68767	24.25	1228	19	-1209	50.6392	0.783505	-49.8557
L1666	Labrador retriever	1.76164	23.85	738	9	-729	30.9434	0.377358	-30.566
L1666	Labrador retriever	1.76438	23.85	916	19	-897	38.4067	0.796646	-37.6101
L1669	Labrador retriever	2.2411	29.2	4	1101	1097	0.136986	37.7055	37.5685
L1669	Labrador retriever	2.24384	29.2	3	707	704	0.10274	24.2123	24.1096
L1672	Labrador retriever	2.2411	29.4	3	1521	1518	0.102041	51.7347	51.6327
L1672	Labrador retriever	2.24384	29.4	1646	2	-1644	55.9864	0.0680272	-55.9184
L1674	Labrador retriever	2.31781	25.05	6	698	692	0.239521	27.8643	27.6248
L1674	Labrador retriever	2.32055	25.05	371	211	-160	14.8104	8.42315	-6.38723
MS40	Miniature schnauzer	7.19178	6.9	75	166	91	10.8696	24.058	13.1884
MS40	Miniature schnauzer	7.19452	6.9	115	118	3	16.6667	17.1014	0.434783
MS42	Miniature schnauzer	7.19178	9.35	24	4	-20	2.56684	0.427807	-2.13904
MS42	Miniature schnauzer	7.19452	9.35	8	7	-1	0.855615	0.748663	-0.106952
MS43	Miniature schnauzer	7.19178	8.9	117	57	-60	13.1461	6.40449	-6.74157
MS43	Miniature schnauzer	7.19452	8.9	197	62	-135	22.1348	6.96629	-15.1685
MS46	Miniature schnauzer	5.79726	10.2	417	3	-414	40.8824	0.294118	-40.5882
MS46	Miniature schnauzer	5.8	10.2	372	6	-366	36.4706	0.588235	-35.8824
MS47	Miniature schnauzer	5.79726	10.4	258	7	-251	24.8077	0.673077	-24.1346
MS47	Miniature schnauzer	5.8	10.4	271	5	-266	26.0577	0.480769	-25.5769
MS48	Miniature schnauzer	5.83562	10.15	-48	26	74	-4.72906	2.56158	7.29064
MS48	Miniature schnauzer	5.83836	10.15	97	223	126	9.55665	21.9704	12.4138
MS49	Miniature schnauzer	5.03014	9.4	23	195	172	2.44681	20.7447	18.2979
MS49	Miniature schnauzer	5.03288	9.4	173	5	-168	18.4043	0.531915	-17.8723
MS50	Miniature schnauzer	5.83562	8.05	272	11	-261	28.4472	1.11801	-27.3292
MS50	Miniature schnauzer	5.83836	8.05	229	9	-220	33.7888	1.36646	-32.4224
MS52	Miniature schnauzer	5.03014	7.35	197	19	-178	26.8027	2.58503	-24.2177
MS52	Miniature schnauzer	5.03288	7.35	141	70	-71	19.1837	9.52381	-9.65986
MS57	Miniature schnauzer	3.6137	9	59	275	216	6.55556	30.5556	24
MS57	Miniature schnauzer	3.61644	9	283	52	-231	31.4444	5.77778	-25.6667
MS58	Miniature schnauzer	3.03014	6.89	129	75	-54	18.7228	10.8853	-7.83745
MS58	Miniature schnauzer	3.03288	6.89	129	75	-54	18.7228	10.8853	-7.83745
MS60	Miniature schnauzer	3	8.98	60	16	-44	6.68151	1.78174	-4.89978
MS60	Miniature schnauzer	3.00274	8.98	60	16	-44	6.68151	1.78174	-4.89978
MS62	Miniature schnauzer	3.02192	6.45	201	28	-173	31.1628	4.34109	-26.8217
MS62	Miniature schnauzer	3.02466	6.45	189	8	-181	29.3023	1.24031	-28.062
MS63	Miniature schnauzer	3.62192	7.25	180	9	-171	24.8276	1.24138	-23.5862
MS63	Miniature schnauzer	3.62466	7.25	176	29	-147	24.2759	4	-20.2759
MS66	Miniature schnauzer	2.81644	5.05	45	80	35	8.91089	15.8416	6.93069
MS66	Miniature schnauzer	2.81918	5.05	167	19	-148	33.0693	3.76238	-29.3069
MS67	Miniature schnauzer	2.81644	8.45	180	24	-156	5.79882	23.3136	17.5148
MS67	Miniature schnauzer	2.81918	8.45	49	197	148	21.3018	2.84024	-18.4615
MS69	Miniature schnauzer	1.89315	9.51	103	178	75	10.8307	18.7171	7.88644
MS69	Miniature schnauzer	1.89589	9.51	103	178	75	10.8307	18.7171	7.88644
MS70	Miniature schnauzer	1.89315	8.95	15	4	-11	1.67598	0.446927	-1.22905
MS70	Miniature schnauzer	1.89589	8.95	15	4	-11	1.67598	0.446927	-1.22905
MS72	Miniature schnauzer	1.91507	7.2	276	18	-258	38.4722	0.694444	-37.7778
MS72	Miniature schnauzer	1.91781	7.2	277	5	-272	38.3333	2.5	-35.8333
MS73	Miniature schnauzer	1.91507	7.25	245	70	-175	33.7931	9.65517	-24.1379
MS73	Miniature schnauzer	1.91781	7.25	400	7	-393	55.1724	0.965517	-54.2069
MS74	Miniature schnauzer	1.91507	7.8	349	18	-331	44.7436	2.30769	-42.4359
MS74	Miniature schnauzer	1.91781	7.8	38	299	261	4.87179	38.3333	33.4615
MS75	Miniature schnauzer	1.70959	7.95	241	103	-138	42.8931	0.628931	-42.2642
MS75	Miniature schnauzer	1.71233	7.95	341	5	-336	30.3145	12.956	-17.3585
MS76	Miniature schnauzer	1.91507	7.55	104	142	38	13.7748	18.8079	5.03311
MS76	Miniature schnauzer	1.91781	7.55	252	49	-203	33.3775	6.49007	-26.8874
MS79	Miniature schnauzer	1.49589	8.65	434	65	-369	50.1734	7.51445	-42.659
MS79	Miniature schnauzer	1.49863	8.65	322	224	-98	37.2254	25.896	-11.3295
MS80	Miniature schnauzer	1.53425	9.1	314	140	-174	34.5055	15.3846	-19.1209
MS80	Miniature schnauzer	1.53699	9.1	253	289	36	27.8022	31.7582	3.95604
MS81	Miniature schnauzer	1.53425	10.15	365	120	-245	16.9458	39.2118	22.266
MS81	Miniature schnauzer	1.53699	10.15	172	398	226	35.9606	11.8227	-24.1379
MS82	Miniature schnauzer	1.53425	9.6	219	287	68	54.4792	5.625	-48.8542
MS82	Miniature schnauzer	1.53699	9.6	523	54	-469	22.8125	29.8958	7.08333
MS83	Miniature schnauzer	1.53425	9.85	69	393	324	7.00508	39.8985	32.8934
MS83	Miniature schnauzer	1.53699	9.85	409	38	-371	41.5228	3.85787	-37.665
MS84	Miniature schnauzer	1.53425	8.55	426	11	-415	49.8246	1.28655	-48.538
MS84	Miniature schnauzer	1.53699	8.55	174	197	23	20.3509	23.0409	2.69006
MS85	Miniature schnauzer	1.53425	8	211	92	-119	26.375	11.5	-14.875
MS85	Miniature schnauzer	1.53699	8	250	20	-230	31.25	2.5	-28.75
MS86	Miniature schnauzer	1.53425	8.95	392	7	-385	43.7989	0.782123	-43.0168
MS86	Miniature schnauzer	1.53699	8.95	292	124	-168	32.6257	13.8547	-18.7709
