# Supplementary material for: Bitter taste sensitivity in domestic dogs (Canis familiaris) and its relevance to bitter deterrents of ingestion
Source: PLoS One. 2022 Nov 30;17(11):e0277607. doi: 10.1371/journal.pone.0277607 (PMC9710775; doi:10.1371/journal.pone.0277607)
Supplement: S6 Dataset — (XLSX) [file pone.0277607.s014.xlsx]

## Sheet: Sheet1
Denatonium benzoate (mM)	Gα16i/o44																Gα16/gust44
	dTas2r4								Mock								dTas2r4				Mock
	Expt1				Expt2				Expt1				Expt2				Expt1				Expt1
33.3333					0.416609	0.416873	0.390961	0.437036					0.047723	0.013194	0.019518	0.017327
11.1111					0.397664	0.396125	0.367519	0.36541					0.01982	0.020552	0.019595	0.018986
10	0.31	0.34	0.33	0.4					0.03	0.04	0.04	0.03					0.23	0.23	0.22	0.2	0.03	0.03	0.04	0.04
5	0.27	0.26	0.25	0.23					0.05	0.05	0.06	0.05					0.25	0.26	0.27	0.25	0.05	0.06	0.04	0.04
3.7037					0.240979	0.230017	0.229745	0.193762					0.007055	0.034065	0.025652	0.02163
2.5	0.12	0.17	0.16	0.19					0.07	0.06	0.07	0.05					0.19	0.2	0.22	0.17	0.05	0.06	0.06	0.05
1.23457					0.128819	0.121644	0.110283	0.108537					0.023946	0.020067	0.00639	0.012716
1.25	0.09	0.1	0.14	0.12					0.04	0.03	0.06	0.05					0.13	0.12	0.13	0.12	0.05	0.05	0.06	0.06
0.625	0.06	0.12	0.04	0.11					0.03	0.03	0.03	0.04					0.11	0.06	0.08	0.08	0.05	0.05	0.05	0.05
0.411523					0.077952	0.028822	0.054436	0.058014					0.014094	0.029665	0.023613	0.027858
0.3125	0.07	0.07	0.03	0.02					0.01	0.02	0.02	0.02					0.1	0.07	0.05	0.05	0.04	0.03	0.04	0.03
0.15625	0.06	0.03	0.02	0.04					0.02	0.02	0.01	0.02					0.08	0.03	0.03	0.01	0.03	0.03	0.04	0.02
0.137174					0.030627	0.038952	0.028024	0.053322					0.048421	0.021179	0.023403	0.018117
0.078125	0.02	0.04	0.03	0.06					0.03	0.05	0.03	0.05					0.02	0.03	0.04	0.03	0.02	0.03	0.03	0.02
0.0457247					0.030381	0.026009	0.057747	0.043833					0.124922	0.037478	0.048363	0.029428
0.0390625	0.04	0.03	0.04	0.03					0.05	0.04	0.03	0.07					0.03	0.02	0.02	0.03	0.03	0.01	0.01	0.01
0.0195313	0.03	0.04	0.04	0.03					0.03	0.05	0.04	0.03					0.02	0.02	0.03	0.02	0.03	0.02	0.01	0.01
	dTas2r10				Mock												dTas2r10				Mock
	Expt1				Expt1												Expt1				Expt1
10	0.03	0.03	0.04	0.03	0.03	0.04	0.04	0.03									0.09	0.11	0.09	0.11	0.03	0.03	0.04	0.04
5	0.06	0.06	0.06	0.06	0.05	0.05	0.06	0.05									0.05	0.04	0.04	0.04	0.05	0.06	0.04	0.04
2.5	0.07	0.06	0.07	0.06	0.07	0.06	0.07	0.05									0.03	0.04	0.03	0.03	0.05	0.06	0.06	0.05
1.25	0.04	0.05	0.07	0.04	0.04	0.03	0.06	0.05									0.05	0.04	0.05	0.03	0.05	0.05	0.06	0.06
0.625	0.04	0.03	0.03	0.02	0.03	0.03	0.03	0.04									0.04	0.04	0.04	0.03	0.05	0.05	0.05	0.05
0.3125	0.06	0.02	0.03	0.01	0.01	0.02	0.02	0.02									0.02	0.02	0.03	0.02	0.04	0.03	0.04	0.03
0.15625	0.02	0.01	0.02	0.02	0.02	0.02	0.01	0.02									0.01	0.01	0.02	0.02	0.03	0.03	0.04	0.02
0.078125	0.02	0.03	0.02	0.03	0.03	0.05	0.03	0.05									0.02	0.02	0.02	0.02	0.02	0.03	0.03	0.02
0.0390625	0.02	0.03	0.02	0.04	0.05	0.04	0.03	0.07									0.03	0.02	0.02	0.02	0.03	0.01	0.01	0.01
0.0195313	0.02	0.02	0.03	0.02	0.03	0.05	0.04	0.03									0.03	0.01	0.02	0.02	0.03	0.02	0.01	0.01
	dTas2r39				Mock												dTas2r39				Mock
	Expt1				Expt1												Expt1				Expt1
10	0.01	0.02	0.01	0.02	0.03	0.03	0.03	0.03									0.02	0.02	0.03	0.03	-0.02	-0.02	-0.02	-0.02
3.33333	0.05	0.05	0.04	0.05	0.06	0.07	0.06	0.08									-0.03	-0.03	-0.03	-0.03	-0.04	-0.04	-0.04	-0.05
1.11111	0.06	0.08	0.06	0.09	0.1	0.12	0.09	0.12									-0.04	-0.04	-0.04	-0.04	-0.05	-0.04	-0.06	-0.04
0.37037	0.06	0.03	0.05	0.06	0.13	0.14	0.09	0.14									-0.02	-0.03	-0.02	-0.03	-0.03	-0.04	-0.03	-0.03
0.123457	0.06	0.01	0.05	0.03	0.1	0.06	0.04	0.04									-0.03	-0.01	-0.02	-0.01	-0.03	-0.02	-0.02	-0.01
0.041152	0.07	0.08	0.08	0.02	0.09	0.02	0.03	0.02									0.01	0.02	0.01	0.01	0.02	0.02	0.02	0.02
0.013717	0.03	0.06	0.05	0.06	0.03	0.05	0.03	0.06									0.01	0.02	0.01	0.01	0.03	0.01	0.02	0.02
0.004572	0.04	0.04	0.03	0.03	0.03	0.02	0.04	0.03									0.01	0.01	0.02	0.01	0.02	0.02	0.01	0.01
	dTas2r43				Mock												dTas2r43				Mock
	Expt1				Expt1												Expt1				Expt1
10	0.03	0.03	0.03	0.03	0.04	0.03	0.03	0.03									0.1	0.11	0.09	0.11	-0.02	-0.02	-0.02	-0.02
3.33333	0.06	0.07	0.06	0.08	0.05	0.05	0.01	0.07									0.03	0.04	0.03	0.03	-0.04	-0.04	-0.04	-0.05
1.11111	0.1	0.12	0.09	0.12	0.09	0.06	0.07	0.08									0.01	0.02	0.02	0.01	-0.05	-0.04	-0.06	-0.04
0.37037	0.13	0.14	0.09	0.14	0.06	0.06	0.03	0.07									0.02	0.02	0.01	0.01	-0.03	-0.04	-0.03	-0.03
0.123457	0.1	0.06	0.04	0.04	0.07	0.02	0.05	0.04									0.01	0.01	0.01	0.01	-0.03	-0.02	-0.02	-0.01
0.041152	0.09	0.02	0.03	0.02	0.04	0.03	0.05	0.12									0.02	0.03	0.01	0.01	0.02	0.02	0.02	0.02
0.013717	0.03	0.05	0.03	0.06	0.06	0.03	0.03	0.04									0.02	0.01	0.02	0.01	0.03	0.01	0.02	0.02
0.004572	0.03	0.02	0.04	0.03	0.06	0.05	0.05	0.09									0.02	0.01	0.01	0.01	0.02	0.02	0.01	0.01
